# Supplementary material for: Aberrantly Glycosylated GLUT1 as a Poor Prognosis Marker in Aggressive Bladder Cancer
Source: Int J Mol Sci. 2024 Mar 19;25(6):3462. doi: 10.3390/ijms25063462 (PMC10971045; doi:10.3390/ijms25063462)
Supplement: Supplementary file 1 [file ijms-25-03462-s001.zip]

Archive with 1 entries (1 files):
- ijms-2892909-supplementary.pdf
